# Supplementary material for: Genome-wide analysis of the cellulose synthase gene family in autopolyploid sugarcane (Saccharum spontaneum)
Source: Front Plant Sci. 2025 Dec 9;16:1708654. doi: 10.3389/fpls.2025.1708654 (PMC12722970; doi:10.3389/fpls.2025.1708654)
Supplement: Supplementary file 1 [file Table1.xlsx]

## Sheet: Sheet1
Supplementary Table1 Prediction of subcellular localization of SsCESA proteins
		WoLF PSORT	LocTree3
ID	Gene name	Localization：Score	Localization（Probability）
Sspon.01G0026480-1A	SsCESA7-1A	Plastid: 10, Nucleus: 2, Vacuole: 1, Endoplasmic reticulum.: 1	Cell membrane(0.6080), Endoplasmic reticulum(0.6729),Golgi apparatus(0.6300)
Sspon.01G0026480-2B	SsCESA7-2B	Plastid: 10, Nucleus: 2, Vacuole: 1, Endoplasmic reticulum.: 1	Cell membrane(0.6021), Endoplasmic reticulum(0.6635),Golgi apparatus(0.6232)
Sspon.01G0030810-2B	SsCESA2.1-1A	Plastid: 10, Endoplasmic reticulum.: 3, Nucleus: 1	Cell membrane(0.6007), Endoplasmic reticulum( 0.6766),Golgi apparatus(0.6372)
Sspon.01G0030830-2B	SsCESA2.2-2B	Plastid: 11, Endoplasmic reticulum.: 2, Nucleus: 1	Cell membrane(0.6090), Endoplasmic reticulum(0.6679),Golgi apparatus(0.6485)
Sspon.01G0030830-2P	SsCESA2.3-3D	Plastid: 12, Nucleus: 2	Cell membrane(0.6134), Endoplasmic reticulum(0.6855),Golgi apparatus(0.6636)
Sspon.01G0030830-3C	SsCESA8.1-2P	Plastid: 9, Nucleus: 3, Vacuole: 2	Cell membrane(0.6829), Endoplasmic reticulum(0.5748),Golgi apparatus(0.5866)
Sspon.01G0030860-3D	SsCESA8.1-3C	Plastid: 10, Endoplasmic reticulum.: 3, Nucleus: 1	Cell membrane(0.6041), Endoplasmic reticulum(0.6790),Golgi apparatus(0.6379)
Sspon.02G0014520-1A	SsCESA9-1A	Plastid: 10, Endoplasmic reticulum.: 3, Nucleus: 1	Cell membrane(0.6470 ), Endoplasmic reticulum(0.6522),Golgi apparatus(0.6424)
Sspon.02G0014520-2B	SsCESA9-2B	Plastid: 11, Nucleus: 2, chloroplast: 1	Cell membrane(0.6998), Endoplasmic reticulum(0.5731),Golgi apparatus(0.5620)
Sspon.02G0014520-3C	SsCESA9-3C	Plastid: 10, Endoplasmic reticulum.: 3, Nucleus: 1	Cell membrane(0.6051), Endoplasmic reticulum(0.6697),Golgi apparatus(0.6342)
Sspon.02G0014520-4D	SsCESA9-4D	Cytoplasm: 5, Plastid: 5, chloroplast: 2, Nucleus: 1, Endoplasmic reticulum.: 1	Cell membrane(0.6087), Endoplasmic reticulum(0.5819),Golgi apparatus(0.6142)
Sspon.02G0019920-1A	SsCESA3.1-1A	Plastid: 12, Nucleus: 1, Endoplasmic reticulum.: 1	Cell membrane(0.5991), Endoplasmic reticulum(0.6752),Golgi apparatus(0.6574)
Sspon.02G0019920-2C	SsCESA3.1-2C	Plastid: 11, Nucleus: 2, Endoplasmic reticulum.: 1	Cell membrane(0.6364), Endoplasmic reticulum(0.6739),Golgi apparatus(0.6312)
Sspon.02G0019930-1P	SsCESA3.2-1P	Plastid: 10.5, golg_Plastid: 6, Nucleus: 2, Endoplasmic reticulum.: 1	Cell membrane(0.6556), Endoplasmic reticulum(0.5791),Golgi apparatus(0.5802)
Sspon.02G0022430-1A	SsCESA8.2-1A	Plastid: 13, Nucleus: 1	Cell membrane(0.6099), Endoplasmic reticulum( 0.6910),Golgi apparatus(0.6613)
Sspon.02G0022430-2D	SsCESA8.2-2D	Plastid: 12, Nucleus: 2	Cell membrane(0.5959 ), Endoplasmic reticulum(0.7077),Golgi apparatus(0.6568)
Sspon.02G0040540-2C	SsCESA6-2C	Plastid: 12, Nucleus: 1, Endoplasmic reticulum.: 1	Cell membrane(0.6239), Endoplasmic reticulum(0.6664),Golgi apparatus(0.6368)
Sspon.02G0040540-3D	SsCESA6-3D	Plastid: 12, Nucleus: 1, Endoplasmic reticulum.: 1	Cell membrane(0.6164 ), Endoplasmic reticulum(0.6759),Golgi apparatus(0.6292)
Sspon.03G0006400-1A	SsCESA4-1A	Plastid: 9, Endoplasmic reticulum.: 2, Nucleus: 1, Extracellular: 1, Vacuole: 1	Cell membrane(0.6229 ), Endoplasmic reticulum(0.6902),Golgi apparatus(0.6877)
Sspon.03G0006400-2C	SsCESA4-2C	Plastid: 9, Endoplasmic reticulum.: 2, Nucleus: 1, Extracellular: 1, Vacuole: 1	Cell membrane(0.6234), Endoplasmic reticulum(0.6905),Golgi apparatus(0.6884)
Sspon.03G0006400-3D	SsCESA4-3D	Plastid: 9, Endoplasmic reticulum.: 2, Nucleus: 1, Extracellular: 1, Vacuole: 1	Cell membrane(0.6229), Endoplasmic reticulum(0.6902),Golgi apparatus(0.6877)
Sspon.03G0025370-1A	SsCESA10 -1A（t）	Plastid: 13, chloroplast: 1	Cell membrane(0.5494), Endoplasmic reticulum(0.6806),Golgi apparatus(0.7198)
Sspon.07G0011830-1A	SsCESA1.1-1A	Plastid: 12, Endoplasmic reticulum.: 2	Cell membrane(0.6061), Endoplasmic reticulum(0.6690),Golgi apparatus(0.6917)
Sspon.07G0011830-2C	SsCESA1.1-2C	Plastid: 12, Endoplasmic reticulum.: 2	Cell membrane(0.6046), Endoplasmic reticulum(0.6742),Golgi apparatus(0.6892)
Sspon.07G0025770-1B	SsCESA1.2-1B	Plastid: 11, Endoplasmic reticulum.: 2, Nucleus: 1	Cell membrane(0.6012), Endoplasmic reticulum(0.6682),Golgi apparatus(0.6850)
Sspon.07G0025770-2D	SsCESA1.2-2D	Plastid: 12, Endoplasmic reticulum.: 2	Cell membrane(0.605), Endoplasmic reticulum(0.6736 ),Golgi apparatus( 0.6889)
Sspon.08G0005550-1A	SsCESA12-1A	Plastid: 13, Nucleus: 1	Cell membrane(0.589), Endoplasmic reticulum(0.6635),Golgi apparatus( 0.6075)
Sspon.08G0005550-1T	SsCESA12-1T	Nucleus: 12, Cytoplasm: 1, Extracellular: 1	Cell membrane(0.6135), Endoplasmic reticulum(0.5824),Golgi apparatus(0.4917)
Sspon.08G0005550-3C	SsCESA12-3C	Plastid: 13, Nucleus: 1	Cell membrane(0.5665), Endoplasmic reticulum(0.6095),Golgi apparatus(0.5367)
Sspon.08G0005550-4D	SsCESA12-4D	Plastid: 13, Endoplasmic reticulum.: 1	Cell membrane(0.6012), Endoplasmic reticulum(0.6728),Golgi apparatus(0.6191)
