# Supplementary material for: Genome-wide analysis of the cellulose synthase gene family in autopolyploid sugarcane (Saccharum spontaneum)
Source: Front Plant Sci. 2025 Dec 9;16:1708654. doi: 10.3389/fpls.2025.1708654 (PMC12722970; doi:10.3389/fpls.2025.1708654)
Supplement: Supplementary file 2 [file Table2.xlsx]

## Sheet: Sheet1
Supplementary Table 2 Collinear gene pairs in the SsCESA gene family.
Gene1					Gene2
Name	Gene ID	Chr	Start	End	Name	gene ID	Chr	Start	End
SsCESA7-1A	Sspon.01G0026480-1A	Chr1A	106311731	106316669	SsCESA2.1-1A	Sspon.01G0030810-2B	Chr1B	108677405	108684369
SsCESA2.1-1A	Sspon.01G0030810-2B	Chr1B	108677405	108684369	SsCESA2.3-3D	Sspon.01G0030860-3D	Chr1D	105272795	105414012
SsCESA7-1A	Sspon.01G0026480-1A	Chr1A	106231441	106232959	SsCESA2.3-3D	Sspon.01G0030860-3D	Chr1D	105272795	105414012
SsCESA2.2-2B	Sspon.01G0030830-2B	Chr1B	108425614	108434375	SsCESA2.3-3D	Sspon.01G0030860-3D	Chr1D	105272795	105414012
SsCESA2.3-3D	Sspon.01G0030860-3D	Chr1D	105272795	105414012	SsCESA8.2-1A	Sspon.02G0022430-1A	Chr2A	75357016	75363882
SsCESA3.1-1A	Sspon.02G0019920-1A	Chr2A	65079523	65084417	SsCESA3.2-1P	Sspon.02G0019930-1P	Chr2B	65000621	65010332
SsCESA3.1-1A	Sspon.02G0019920-1A	Chr2A	65079523	65084417	SsCESA6-3D	Sspon.02G0040540-3D	Chr2D	60289369	60293249
SsCESA7-1A	Sspon.01G0026480-1A	Chr1A	106311731	106316669	SsCESA8.2-1A	Sspon.02G0022430-1A	Chr2A	75357016	75363882
SsCESA8.2-1A	Sspon.02G0022430-1A	Chr2A	75357016	75363882	SsCESA8.1-2P	Sspon.01G0030830-2P	Chr2B	74264890	74270755
SsCESA8.2-1A	Sspon.02G0022430-1A	Chr2A	75357016	75363882	SsCESA8.1-3C	Sspon.01G0030830-3C	Chr2C	76450209	76454462
SsCESA8.2-1A	Sspon.02G0022430-1A	Chr2A	75357016	75363882	SsCESA8.2-2D	Sspon.02G0022430-2D	Chr2D	68744068	68760471
SsCESA9-2B	Sspon.02G0014520-2B	Chr2B	36473445	36476603	SsCESA9-3C	Sspon.02G0014520-3C	Chr2C	41092659	41098003
SsCESA9-2B	Sspon.02G0014520-2B	Chr2B	36473445	36476603	SsCESA9-4D	Sspon.02G0014520-4D	Chr2D	32145854	32147665
SsCESA3.2-1P	Sspon.02G0019930-1P	Chr2B	65000621	65010332	SsCESA3.1-2C	Sspon.02G0019920-2C	Chr2C	67018857	67028932
SsCESA3.2-1P	Sspon.02G0019930-1P	Chr2B	65000621	65010332	SsCESA6-3D	Sspon.02G0040540-3D	Chr2D	60289369	60293249
SsCESA7-1A	Sspon.01G0026480-1A	Chr1A	106311731	106316669	SsCESA8.1-2P	Sspon.01G0030830-2P	Chr2B	74264890	74270755
SsCESA8.1-2P	Sspon.01G0030830-2P	Chr2B	74264890	74270755	SsCESA8.1-3C	Sspon.01G0030830-3C	Chr2C	76450209	76454462
SsCESA8.1-2P	Sspon.01G0030830-2P	Chr2B	74264890	74270755	SsCESA8.2-2D	Sspon.02G0022430-2D	Chr2D	68744068	68760471
SsCESA3.1-2C	Sspon.02G0019920-2C	Chr2C	67018857	67028932	SsCESA6-3D	Sspon.02G0040540-3D	Chr2D	60289369	60293249
SsCESA3.2-1P	Sspon.02G0019930-1P	Chr2B	70331338	70335056	SsCESA6-2C	Sspon.02G0040540-2C	Chr2C	72781304	72786407
SsCESA6-2C	Sspon.02G0040540-2C	Chr2C	72781304	72786407	SsCESA6-3D	Sspon.02G0040540-3D	Chr2D	64996818	65002051
SsCESA8.1-3C	Sspon.01G0030830-3C	Chr2C	76450209	76454462	SsCESA8.2-2D	Sspon.02G0022430-2D	Chr2D	68744068	68760471
SsCESA3.2-1P	Sspon.02G0019930-1P	Chr2B	70331338	70335056	SsCESA6-3D	Sspon.02G0040540-3D	Chr2D	64996818	65002051
SsCESA4-1A	Sspon.03G0006400-1A	Chr3A	17521575	17526767	SsCESA4-3D	Sspon.03G0006400-3D	Chr3D	22527218	22532411
SsCESA1.1-1A	Sspon.07G0011830-1A	Chr7A	42292850	42299720	SsCESA1.1-2C	Sspon.07G0011830-2C	Chr7C	47727136	47734504
SsCESA1.1-1A	Sspon.07G0011830-1A	Chr7A	42292850	42299720	SsCESA1.1-2D	Sspon.07G0025770-2D	Chr7D	39760042	39766101
SsCESA1.1-1B	Sspon.07G0025770-1B	Chr7B	47101689	47108278	SsCESA1.1-2C	Sspon.07G0011830-2C	Chr7C	47727136	47734504
SsCESA1.2-1B	Sspon.07G0025770-1B	Chr7B	47101689	47108278	SsCESA1.2-2D	Sspon.07G0025770-2D	Chr7D	39760042	39766101
SsCESA1.1-2C	Sspon.07G0011830-2C	Chr7C	47727136	47734504	SsCESA1.2-2D	Sspon.07G0025770-2D	Chr7D	39760042	39766101
SsCESA12-1A	Sspon.08G0005550-1A	Chr8A	16833779	16839469	SsCESA12-4D	Sspon.08G0005550-4D	Chr8D	14463007	14469736
SsCESA12-1T	Sspon.08G0005550-1T	Chr8B	13884105	13888320	SsCESA12-3C	Sspon.08G0005550-3C	Chr8C	17121995	17127700
SsCESA12-1T	Sspon.08G0005550-1T	Chr8B	13881958	13883786	SsCESA12-4D	Sspon.08G0005550-4D	Chr8D	14463007	14469736
