# Supplementary material for: Genome-wide analysis of the cellulose synthase gene family in autopolyploid sugarcane (Saccharum spontaneum)
Source: Front Plant Sci. 2025 Dec 9;16:1708654. doi: 10.3389/fpls.2025.1708654 (PMC12722970; doi:10.3389/fpls.2025.1708654)
Supplement: Supplementary file 3 [file Table3.xlsx]

## Sheet: Sheet1
Supplementary Table 3 Collinear gene pairs between S. spontaneum and S.bicolor in the SsCESA gene family.
Gene1				Gene2
Chr	Start	End	ID	Chr	Start	End	ID	Gene name
1	21485582	21489706	EER94107	Chr1B	77583365	77587156	Sspon.01G0026480-2B	SsCESA7-2B
1	3380803	3386682	EER90684	Chr1D	105272795	105414012	Sspon.01G0030860-3D	SsCESA2.3-3D
1	3380803	3386682	EER90684	Chr2A	75357016	75363882	Sspon.02G0022430-1A	SsCESA8.2-1A
1	3380803	3386682	EER90684	Chr2B	74264890	74270755	Sspon.01G0030830-2P	SsCESA8.1-2P
1	3380803	3386682	EER90684	Chr2C	76450209	76454462	Sspon.01G0030830-3C	SsCESA8.1-3C
1	3380803	3386682	EER90684	Chr2D	68744068	68760471	Sspon.02G0022430-2D	SsCESA8.2-2D
2	7812614	7818765	EER96059	Chr1D	105272795	105414012	Sspon.01G0030860-3D	SsCESA2.3-3D
2	59706939	59711587	EER96750	Chr2A	38515193	38519319	Sspon.02G0014520-1A	SsCESA9-1A
2	14785149	14790050	KXG34987	Chr2A	65079523	65084417	Sspon.02G0019920-1A	SsCESA3.1-1A
2	7812614	7818765	EER96059	Chr2A	75357016	75363882	Sspon.02G0022430-1A	SsCESA8.2-1A
2	14785149	14790050	KXG34987	Chr2B	65000621	65010332	Sspon.02G0019930-1P	SsCESA3.2-1P
2	7812614	7818765	EER96059	Chr2B	74264890	74270755	Sspon.01G0030830-2P	SsCESA8.1-2P
2	14785149	14790050	KXG34987	Chr2C	67018857	67028932	Sspon.02G0019920-2C	SsCESA3.1-2C
2	7812614	7818765	EER96059	Chr2C	76450209	76454462	Sspon.01G0030830-3C	SsCESA8.1-3C
2	7812614	7818765	EER96059	Chr2D	68744068	68760471	Sspon.02G0022430-2D	SsCESA8.2-2D
3	62851274	62857742	EES01481	Chr3A	17521575	17526767	Sspon.03G0006400-1A	SsCESA4-1A
3	4541987	4548948	KXG31743	Chr7A	42292850	42299720	Sspon.07G0011830-1A	SsCESA1.1-1A
9	6745366	6751843	EES19124	Chr7A	42292850	42299720	Sspon.07G0011830-1A	SsCESA1.1-1A
10	53946265	53952387	KXG20397	Chr8A	16833779	16839469	Sspon.08G0005550-1A	SsCESA12-1A
10	53946265	53952387	KXG20397	Chr8D	14463007	14469736	Sspon.08G0005550-4D	SsCESA12-4D
