# Supplementary material for: Genome-wide analysis of the cellulose synthase gene family in autopolyploid sugarcane (Saccharum spontaneum)
Source: Front Plant Sci. 2025 Dec 9;16:1708654. doi: 10.3389/fpls.2025.1708654 (PMC12722970; doi:10.3389/fpls.2025.1708654)
Supplement: Supplementary file 4 [file Table4.xlsx]

## Sheet: Sheet1
Supplementary Table 4 Collinear gene pairs between S. spontaneum and Z.mays in the SsCESA gene family.
Gene1				Gene2
Chr	Start	End	ID	Chr	Start	End	ID	Gene name
1	297611037	297617013	Zm00001eb061800_T001	Chr1B	108677405	108684369	Sspon.01G0030810-2B	SsCESA2.1-1A
1	297611037	297617013	Zm00001eb061800_T001	Chr1D	105272795	105414012	Sspon.01G0030860-3D	SsCESA2.3-3D
1	297611037	297617013	Zm00001eb061800_T001	Chr2C	76450209	76454462	Sspon.01G0030830-3C	SsCESA8.1-3C
1	297611037	297617013	Zm00001eb061800_T001	Chr2D	68744068	68760471	Sspon.02G0022430-2D	SsCESA8.2-2D
2	187368365	187373371	Zm00001eb099710_T002	Chr2A	38515193	38519319	Sspon.02G0014520-1A	SsCESA9-1A
2	174274771	174280618	Zm00001eb096900_T001	Chr2A	65079523	65084417	Sspon.02G0019920-1A	SsCESA3.1-1A
2	174274771	174280618	Zm00001eb096900_T001	Chr2B	65000621	65010332	Sspon.02G0019930-1P	SsCESA3.2-1P
2	165512355	165518348	Zm00001eb095350_T001	Chr2B	74264890	74270755	Sspon.01G0030830-2P	SsCESA8.1-2P
2	174274771	174280618	Zm00001eb096900_T001	Chr2C	67018857	67028932	Sspon.02G0019920-2C	SsCESA3.1-2C
2	165512355	165518348	Zm00001eb095350_T001	Chr2C	76450209	76454462	Sspon.01G0030830-3C	SsCESA8.1-3C
2	187368365	187373371	Zm00001eb099710_T002	Chr2D	32145854	32147665	Sspon.02G0014520-4D	SsCESA9-4D
2	165512355	165518348	Zm00001eb095350_T001	Chr2D	68744068	68760471	Sspon.02G0022430-2D	SsCESA8.2-2D
3	203529845	203535563	Zm00001eb153340_T001	Chr3A	17521575	17526767	Sspon.03G0006400-1A	SsCESA4-1A
3	203529845	203535563	Zm00001eb153340_T001	Chr3D	22527218	22532411	Sspon.03G0006400-3D	SsCESA4-3D
3	11618198	11625220	Zm00001eb122750_T001	Chr7A	42292850	42299720	Sspon.07G0011830-1A	SsCESA1.1-1A
6	139381927	139388728	Zm00001eb283110_T001	Chr7A	42292850	42299720	Sspon.07G0011830-1A	SsCESA1.1-1A
7	122675934	122681091	Zm00001eb313250_T001	Chr2A	38515193	38519319	Sspon.02G0014520-1A	SsCESA9-1A
7	38018973	38024705	Zm00001eb306030_T001	Chr2A	65079523	65084417	Sspon.02G0019920-1A	SsCESA3.1-1A
7	19134939	19140930	Zm00001eb303110_T001	Chr2A	75357016	75363882	Sspon.02G0022430-1A	SsCESA8.2-1A
7	38018973	38024705	Zm00001eb306030_T001	Chr2B	65000621	65010332	Sspon.02G0019930-1P	SsCESA3.2-1P
7	19134939	19140930	Zm00001eb303110_T001	Chr2B	74264890	74270755	Sspon.01G0030830-2P	SsCESA8.1-2P
7	38018973	38024705	Zm00001eb306030_T001	Chr2C	67018857	67028932	Sspon.02G0019920-2C	SsCESA5.1-2C
7	19134939	19140930	Zm00001eb303110_T001	Chr2C	76450209	76454462	Sspon.01G0030830-3C	SsCESA8.1-3C
7	19134939	19140930	Zm00001eb303110_T001	Chr2D	68744068	68760471	Sspon.02G0022430-2D	SsCESA8.2-2D
8	81886311	81892779	Zm00001eb345740_T001	Chr7A	42292850	42299720	Sspon.07G0011830-1A	SsCESA1.1-1A
9	104383690	104395496	Zm00001eb387870_T002	Chr8A	16833779	16839469	Sspon.08G0005550-1A	SsCESA12-1A
9	104383690	104395496	Zm00001eb387870_T002	Chr8D	14463007	14469736	Sspon.08G0005550-4D	SsCESA12-4D
