# Supplementary material for: Genome-wide analysis of the cellulose synthase gene family in autopolyploid sugarcane (Saccharum spontaneum)
Source: Front Plant Sci. 2025 Dec 9;16:1708654. doi: 10.3389/fpls.2025.1708654 (PMC12722970; doi:10.3389/fpls.2025.1708654)
Supplement: Supplementary file 5 [file Table5.xlsx]

## Sheet: Sheet1
Supplementary Table 5 Collinear gene pairs between S. spontaneum and T.aestivum in the SsCESA gene family.
Gene1				Gene2
Chr	Start	End	ID	Chr	Start	End	ID	Gene name
1A	256823681	256827995	TraesCS1A02G149300.1	Chr1B	77583365	77587156	Sspon.01G0026480-2B	SsCESA7-2B
1A	121740032	121746085	TraesCS1B02G167200.1	Chr7A	42292850	42299720	Sspon.01G0026480-2B	SsCESA7-2B
1B	296498546	296502896	TraesCS1D02G146600.1	Chr1B	77583365	77587156	Sspon.01G0026480-2B	SsCESA7-2B
1B	173972083	173978186	TraesCS5A02G459400.2	Chr7A	42292850	42299720	Sspon.01G0030810-2B	SsCESA2.1-1A
1D	202566182	202570514	TraesCS5B02G469200.3	Chr1B	77583365	77587156	Sspon.01G0030810-2B	SsCESA2.1-1A
1D	113870740	113877149	TraesCS5D02G470400.2	Chr7A	42292850	42299720	Sspon.01G0030810-2B	SsCESA2.1-1A
3A	518895097	518901097	TraesCS5D02G470400.2	Chr3A	17521575	17526767	Sspon.01G0030860-3D	SsCESA2.3-3D
3B	525606497	525612405	TraesCS5A02G459400.2	Chr3A	17521575	17526767	Sspon.01G0030860-3D	SsCESA2.3-3D
3D	399653821	399659840	TraesCS5B02G469200.3	Chr3A	17521575	17526767	Sspon.01G0030860-3D	SsCESA2.3-3D
5A	640168027	640174211	TraesCS5B02G221600.4	Chr1B	108677405	108684369	Sspon.02G0014520-1A	SsCESA9-1A
5A	640168027	640174211	TraesCS5D02G230300.1	Chr1D	105272795	105414012	Sspon.02G0014520-1A	SsCESA9-1A
5A	438471500	438475911	TraesCS5A02G222500.1	Chr2A	38515193	38519319	Sspon.02G0014520-1A	SsCESA9-1A
5A	640168027	640174211	TraesCS5A02G459400.2	Chr2A	75357016	75363882	Sspon.02G0022430-1A	SsCESA8.2-1A
5A	640168027	640174211	TraesCS5B02G469200.3	Chr2B	74264890	74270755	Sspon.02G0022430-1A	SsCESA8.2-1A
5B	642831561	642837092	TraesCS5D02G470400.2	Chr1B	108677405	108684369	Sspon.02G0022430-1A	SsCESA8.2-1A
5B	642831561	642837092	TraesCS5D02G470400.2	Chr1D	105272795	105414012	Sspon.01G0030830-2P	SsCESA8.1-2P
5B	395921495	395925997	TraesCS5A02G459400.2	Chr2A	38515193	38519319	Sspon.01G0030830-2P	SsCESA8.1-2P
5B	642831561	642837092	TraesCS3A02G289900.1	Chr2A	75357016	75363882	Sspon.03G0006400-1A	SsCESA4-1A
5D	511878195	511883890	TraesCS3B02G324500.2	Chr1B	108677405	108684369	Sspon.03G0006400-1A	SsCESA4-1A
5D	511878195	511883890	TraesCS3D02G289600.3	Chr1D	105272795	105414012	Sspon.03G0006400-1A	SsCESA4-1A
5D	337301390	337305745	TraesCS1A02G116200.2	Chr2A	38515193	38519319	Sspon.07G0011830-1A	SsCESA1.1-1A
5D	511878195	511883890	TraesCS1B02G136200.1	Chr2A	75357016	75363882	Sspon.07G0011830-1A	SsCESA1.1-1A
5D	511878195	511883890	TraesCS1D02G117400.1	Chr2B	74264890	74270755	Sspon.07G0011830-1A	SsCESA1.1-1A
