# Supplementary material for: Genome-wide analysis of the cellulose synthase gene family in autopolyploid sugarcane (Saccharum spontaneum)
Source: Front Plant Sci. 2025 Dec 9;16:1708654. doi: 10.3389/fpls.2025.1708654 (PMC12722970; doi:10.3389/fpls.2025.1708654)
Supplement: Supplementary file 6 [file Table6.xlsx]

## Sheet: Sheet1
Supplementary Table 6 Collinear gene pairs between S. spontaneum and G.max in the SsCESA gene family.
Gene1				Gene2
Chr	Start	End	ID	Chr	Start	End	ID	Gene name
4	5686681	5692676	KRH03026	Chr7A	42292850	42299720	Sspon.02G0014520-1A	SsCESA9-1A
6	5338316	5344365	KRH61787	Chr7A	42292850	42299720	Sspon.07G0011830-1A	SsCESA1.1-1A
17	5646263	5651496	KRH52459	Chr2A	38515193	38519319	Sspon.07G0011830-1A	SsCESA1.1-1A
