# Supplementary material for: Genome-wide analysis of the cellulose synthase gene family in autopolyploid sugarcane (Saccharum spontaneum)
Source: Front Plant Sci. 2025 Dec 9;16:1708654. doi: 10.3389/fpls.2025.1708654 (PMC12722970; doi:10.3389/fpls.2025.1708654)
Supplement: Supplementary file 7 [file Table7.xlsx]

## Sheet: Sheet1
Supplementary Table 7 Collinear gene pairs between S. spontaneum and O. sativa in the SsCESA gene family.
Gene1				Gene2
Chr	Start	End	ID	Chr	Start	End	ID	Gene name
1	31422946	31428670	Os01t0750300-01	Chr3A	17521575	17526767	Sspon.03G0006400-1A	SsCESA4-1A
3	33780015	33786259	Os03t0808100-01	Chr1B	108677405	108684369	Sspon.01G0030810-2B	SsCESA2.1-1A
3	33780015	33786259	Os03t0808100-01	Chr1D	105272795	105414012	Sspon.01G0030860-3D	SsCESA2.3-3D
3	33780015	33786259	Os03t0808100-01	Chr2A	75357016	75363882	Sspon.02G0022430-1A	SsCESA8.2-1A
3	33780015	33786259	Os03t0808100-01	Chr2B	74264890	74270755	Sspon.01G0030830-2P	SsCESA8.1-2P
3	33780015	33786259	Os03t0808100-01	Chr2C	76450209	76454462	Sspon.01G0030830-3C	SsCESA8.1-3C
3	33780015	33786259	Os03t0808100-01	Chr2D	68744068	68760471	Sspon.02G0022430-2D	SsCESA8.2-2D
5	4565244	4571355	Os05t0176100-05	Chr7A	42292850	42299720	Sspon.07G0011830-1A	SsCESA1.1-1A
7	5852783	5858718	Os07t0208500-01	Chr1D	105272795	105414012	Sspon.01G0030860-3D	SsCESA2.3-3D
7	13741553	13747126	Os07t0424400-06	Chr2A	65079523	65084417	Sspon.02G0019920-1A	SsCESA3.1-1A
7	5852783	5858718	Os07t0208500-01	Chr2A	75357016	75363882	Sspon.02G0022430-1A	SsCESA8.2-1A
7	13741553	13747126	Os07t0424400-06	Chr2B	65000621	65010332	Sspon.02G0019930-1P	SsCESA3.2-1P
7	5852783	5858718	Os07t0208500-01	Chr2B	74264890	74270755	Sspon.01G0030830-2P	SsCESA8.1-2P
7	5852783	5858718	Os07t0208500-01	Chr2C	76450209	76454462	Sspon.01G0030830-3C	SsCESA8.1-3C
7	5852783	5858718	Os07t0208500-01	Chr2D	68744068	68760471	Sspon.02G0022430-2D	SsCESA8.2-2D
9	15281320	15285893	Os09t0422500-01	Chr2A	38515193	38519319	Sspon.02G0014520-1A	SsCESA9-1A
10	17262050	17266561	Os10t0467800-01	Chr1B	77583365	77587156	Sspon.01G0026480-2B	SsCESA7-2B
