# Supplementary material for: Genome-wide analysis of the cellulose synthase gene family in autopolyploid sugarcane (Saccharum spontaneum)
Source: Front Plant Sci. 2025 Dec 9;16:1708654. doi: 10.3389/fpls.2025.1708654 (PMC12722970; doi:10.3389/fpls.2025.1708654)
Supplement: Supplementary file 8 [file Table8.xlsx]

## Sheet: Sheet1
Supplementary Table 8. RNA-seq data of SsCESA genes in Circadian Rhythms of S. spontaneum.
Gene name	6AM	8AM	10AM	12AM	2PM	4PM	6PM	8PM	10PM	MID	2AM	4AM
SsCESA7-1A	0.024574	0.0260369	0.0208065	0.0266601	0.0676823	0.0414093	0.00771617	0.0176595	0.0188111	0.0253047	0.0783679	0.0444323
SsCESA7-2B	0.00213788	0.0213045	0.0156782	0.013179	0.0303118	0.020845	0.0084761	0.0416443	0.014041	0.0092399	0.0412112	0.0276992
SsCESA2.1-1A	3.20732	2.53674	4.42238	5.0043	5.83183	4.04901	4.03904	4.75106	4.99378	4.86505	4.40415	3.51414
SsCESA2.2-2B	2.47156	2.03369	2.76756	3.99983	4.02217	3.30018	3.56747	3.61791	3.47882	3.55023	3.31224	2.58524
SsCESA2.3-3D	0.950901	0.886537	0.942988	1.25437	1.12009	0.882417	0.860439	1.39811	1.33016	1.17097	1.15321	1.0372
SsCESA9-1A	0	0.0177121	0.0129482	0.0180478	0.114675	0	0.0100737	0.0038959	0.0267356	0.00729607	0.033565	0.0126437
SsCESA3.1-1A	0.444702	0.607797	1.03411	1.0194	1.39052	1.82102	1.21975	0.706159	0.331738	0.443336	0.966203	0.518188
SsCESA8.2-1A	0.203001	0.355562	0.407015	0.453404	0.542071	0.613958	0.738191	0.563369	0.61998	0.473923	0.523669	0.304048
SsCESA9-2B	0.00481463	0.00364567	0	0	0.0122557	0	0.0073123	0	0	0	0.0304977	0.00435603
SsCESA3.2-1P	0.496836	0.614593	0.942128	0.88311	1.15894	1.6028	1.37546	0.761176	0.583383	0.46226	0.773827	0.853796
SsCESA8.1-2P	0.344685	0.362106	0.355678	0.824861	0.634112	1.05158	1.10126	1.15055	0.622148	0.78146	0.807843	0.536065
SsCESA9-3C	0.0066422	0.0143958	0.0163142	0.023423	0.0524365	0.0323843	0.0155935	0	0.00336283	0.00924577	0.0210415	0.0151194
SsCESA3.1-2C	0.565072	1.11041	1.20153	1.27899	1.75601	2.91424	2.50895	1.10687	0.46588	0.831945	1.51292	0.845287
SsCESA6-2C	0.0585927	0.0116313	0.0177356	0.00381793	0.0166805	0.0174781	0.0080579	0.00531377	0	0.00762876	0.0264123	0.0205978
SsCESA8.1-3C	0.638902	1.07052	1.33725	1.31765	1.33079	2.10719	2.1553	1.65279	1.36104	1.43567	1.71217	0.969453
SsCESA9-4D	0	0	0	0	0	0.0177011	0	0	0	0	0.018639	0.0312248
SsCESA6-3D	0.0455856	0.0117231	0.0238118	0.0093632	0.0223997	0.00830887	0	0.013966	0	0.0143749	0.026072	0.0165109
SsCESA8.2-2D	1.18229	1.60354	1.6863	2.54702	3.03298	3.581	3.27793	2.79998	2.39392	2.38772	2.70813	1.36158
SsCESA4-1A	0.0300993	0.0203807	0.0174767	0.0122802	0.033142	0.0487197	0.0276053	0.0366376	0.0146209	0.0192385	0.0667275	0.0162638
SsCESA10-1A(t)	1.48464	1.47711	1.36689	2.19625	2.60729	2.57271	2.77135	3.17749	2.83059	2.95064	2.62826	2.07964
SsCESA4-2C	0	0.00173573	0.00819814	0	0.00729105	0.0094085	0	0.00433053	0.00166512	0.00171705	0.00315571	0.000819727
SsCESA4-3D	0.025932	0.0484073	0.0484259	0.015528	0.062387	0.0740067	0.0382231	0.0404977	0.0264247	0.0395635	0.110277	0.0245302
SsCESA1.1-1A	0.422356	0.74967	1.44029	0.693529	1.46063	1.33606	0.986406	0.256765	0.149885	0.19816	0.537649	0.625757
SsCESA1.2-1B	0.0618012	0.148532	0.219177	0.164763	0.262922	0.264888	0.178927	0.0696327	0.0494223	0.0342364	0.159377	0.126984
SsCESA1.1-2C	0.203811	0.456793	0.504824	0.448794	0.744134	0.710368	0.431239	0.21013	0.116726	0.104088	0.306326	0.345857
SsCESA1.2-2D	0.0879843	0.176743	0.303643	0.219829	0.225511	0.376517	0.207654	0.0767814	0.049028	0.0708822	0.138254	0.227201
SsCESA12-1A	0.0682362	0.0477151	0.022928	0.0490719	0.035033	0.0939477	0.0705948	0.0889163	0.0814033	0.0926081	0.122785	0.0245706
SsCESA12-1T	0.0408653	0.0214859	0.0244122	0.0993821	0.0898046	0.079153	0.110365	0.0271384	0.0410291	0.027591	0.10861	0.029339
SsCESA12-3C	0.00557791	0.0413316	0.0291942	0.0536098	0.0260332	0.0521657	0.0539536	0.0577971	0.0375481	0.0406024	0.0631682	0.0144959
SsCESA12-4D	0.0626593	0.0846818	0.0362554	0.0862766	0.0521195	0.112004	0.200032	0.0881941	0.169301	0.152638	0.136104	0.0821331
