# Supplementary material for: Genome-wide analysis of the cellulose synthase gene family in autopolyploid sugarcane (Saccharum spontaneum)
Source: Front Plant Sci. 2025 Dec 9;16:1708654. doi: 10.3389/fpls.2025.1708654 (PMC12722970; doi:10.3389/fpls.2025.1708654)
Supplement: Supplementary file 9 [file Table9.xlsx]

## Sheet: Sheet1
Supplementary Table 9. RNA-seq data of SsCESA genes in Tissues at different developmen of S. spontaneum.
Gene name	m-SES-leaf-roll	m-SES-mature-leaf	m-SES-stem3	m-SES-stem6	m-SES-stem9	pre-m-SES-leaf-roll	pre-m-SES-m-leaf	pre-m-SES-stem-3	pre-m-SES-stem-6	pre-m-SES-stem-9	seedling-Sleaf	seedling-STEM
SsCESA7-1A	0.332865	0.16216	64.0485	168.26	147.369	7.96383	0.0451437	34.2835	39.3709	27.324	5.3979	51.821
SsCESA7-2B	0.230859	0.0409728	44.5544	113.234	98.1501	4.82777	0.049573	20.3023	24.8824	17.0518	3.45676	33.5639
SsCESA2.1-1A	8.38063	8.80289	11.3706	11.6942	13.66	11.5377	8.24407	8.92752	18.0644	21.1669	8.95826	12.9078
SsCESA2.2-2B	8.07426	6.32535	12.04	9.48214	10.7761	10.0394	8.34243	9.18262	14.9668	17.2694	8.41003	11.3325
SsCESA2.3-3D	3.30956	2.83408	3.28699	4.66563	3.58566	1.96788	1.99718	1.41233	2.91295	2.81451	2.63244	3.5857
SsCESA9-1A	0.13584	0	33.2333	78.5317	98.074	2.54975	0	10.4373	16.418	10.2998	3.49182	32.5254
SsCESA3.1-1A	4.71792	1.39899	53.7848	33.2252	31.4942	18.6267	3.33215	40.5178	45.447	25.3723	24.3618	63.03
SsCESA8.2-1A	1.18086	0.377258	48.0726	25.7808	26.4269	12.8077	0.851965	30.3477	18.419	6.83078	16.1509	48.2929
SsCESA9-2B	0.0778417	0	12.4862	27.6519	33.2736	0.76329	0	3.2821	4.71958	2.17023	1.16866	10.3978
SsCESA3.2-1P	10.2534	6.50309	63.9836	34.094	27.0871	19.9022	8.22477	36.3758	55.7419	15.0247	23.0736	54.2029
SsCESA8.1-2P	2.56407	0.86015	64.0222	30.6284	35.3259	20.6497	1.43792	45.1182	26.4749	7.30442	24.9584	67.727
SsCESA9-3C	0.136566	0.0558176	27.3121	67.024	80.7046	1.42034	0	5.89023	12.7116	6.03631	2.58826	25.2098
SsCESA5.1-2C	4.94632	1.88429	82.6509	48.7345	40.9748	35.926	7.63768	42.01	82.875	37.3982	36.958	88.7717
SsCESA6-2C	1.74154	0.824767	93.6124	31.5062	21.1453	14.3163	2.66645	64.3034	12.5057	7.13196	7.23028	17.4554
SsCESA8.1-3C	3.63616	1.61219	83.5993	44.7668	47.632	32.036	4.01161	67.8083	39.4399	11.8333	34.3049	85.0419
SsCESA9-4D	0.065128	0	17.5803	37.3954	49.9967	2.31862	0	3.23215	6.18834	3.51266	1.61214	13.3203
SsCESA6-3D	2.00435	0.717501	88.0418	31.253	20.3929	13.529	2.79911	56.763	11.3792	7.56985	6.52684	15.5535
SsCESA8.2-2D	5.15007	2.34345	123.974	68.8577	78.0324	39.9871	3.94155	78.5265	51.537	22.2588	46.5839	119.438
SsCESA4-1A	0.500327	0.16416	34.4331	88.495	115.67	4.81204	0.387108	20.434	39.8205	36.0404	4.28183	40.3971
SsCESA10-1A(t)	2.98856	2.04985	5.49717	4.39592	4.00963	4.29228	2.22885	2.14013	4.48814	4.57208	3.67227	4.31236
SsCESA4-2C	0.0353827	0.0233616	3.16385	9.54287	13.9439	0.675028	0	1.70692	3.40503	2.49557	0.470356	3.89926
SsCESA4-3D	0.777424	0.268812	59.7307	155.595	215.93	12.2491	0.806008	32.4295	73.7099	46.7279	7.32962	68.0637
SsCESA1.1-1A	2.76591	0.707343	68.5126	27.1996	36.0933	25.2885	4.07781	67.6314	41.4987	26.9553	30.7667	61.1131
SsCESA1.2-1B	0.730287	0.252744	20.0934	7.80514	10.0787	3.25741	0.842173	9.13224	6.9345	3.11816	9.21282	18.1786
SsCESA1.1-2C	1.45162	0.498892	34.5794	15.8635	18.6384	7.07249	1.04619	23.3533	16.4528	9.01709	16.4471	34.2378
SsCESA1.2-2D	1.19825	0.409957	35.6539	13.6759	16.812	5.04827	1.1162	15.3815	11.5022	5.742	13.9978	28.2895
SsCESA12-1A	0.0145574	0.0163622	0.178769	0.11568	0.153692	0.0234056	0.0339681	0.0745305	0.0668583	0.255997	0.0947177	0.295413
SsCESA12-1T	0	0	0.105615	0.0796604	0.153808	0	0.0570678	0.125438	0.112185	0	0.0753491	0.166746
SsCESA12-3C	0.0161026	0.0387752	0.110307	0.107044	0.112584	0.0259783	0	0	0.0247328	0.0218571	0.0605568	0.175014
SsCESA12-4D	0.0289394	0.0162638	0.130174	0.186061	0.229147	0.0232601	0.0337568	0.0246886	0.177182	0.287021	0.129197	0.426464
