# Supplementary material for: Genome-wide analysis of the cellulose synthase gene family in autopolyploid sugarcane (Saccharum spontaneum)
Source: Front Plant Sci. 2025 Dec 9;16:1708654. doi: 10.3389/fpls.2025.1708654 (PMC12722970; doi:10.3389/fpls.2025.1708654)
Supplement: Supplementary file 10 [file Table10.xlsx]

## Sheet: Sheet1
Supplementary Table 10. RNA-seq data of SsCESA genes in Leaf Developmental Gradient of S. spontaneum.
Gene name	Section1	Section2	Section3	Section4	Section5	Section6	Section7	Section8	Section9	Section10	Section11	Section12	Section13	Section14	Section15
SsCESA7-1A	8.3	52.8933	154.57	176.78	135.29	95.91	76.2967	45.24	16.51	5.61333	3.02333	1.91	1.08333	0.486667	0.402222
SsCESA7-2B	9.79333	70.6333	248.39	286.737	205.41	139.117	104.053	61.9567	20.3133	6.24333	3.00667	1.94667	1.19667	0.67	0.343333
SsCESA2.1-1A	29.3133	28.7533	21.81	21.47	27.3367	28.3733	30.9233	27.1267	25.9833	20.01	21.0567	18.5367	16.59	16.23	15.57
SsCESA2.2-2B	41.7467	37.7567	27.0067	26.1667	31.0467	34.3433	36.47	31.6533	33.4367	24.9167	26.0267	22.34	20.9067	20.0433	18.7411
SsCESA2.3-3D	8.62	8.99667	7.49667	7.57667	8.03667	8.55	8.86333	7.73667	8.24	6.91333	7.48	6.48667	6.1	5.96	5.64
SsCESA9-1A	4.64667	33.2133	118.867	143.613	110.547	83.7367	64.5133	40.5467	15.4067	5.72667	2.75667	1.74667	1.04	0.556667	0.398889
SsCESA3.1-1A	17.9833	34.64	63.2467	91.8267	127.947	111.563	96.06	71.6767	59.23	40.8633	33.7	29.31	23.8133	16.9867	15.4322
SsCESA8.2-1A	27.58	51.5767	67.53	67.2133	95.0633	79.6633	59.5333	38.31	24.2033	13.83	10.62	8.07333	6.56	5.80333	5.77111
SsCESA9-2B	3.84667	28.8333	106.877	130.713	98.7367	75.2067	58.2667	36.3533	13.66	4.38	1.93333	1.39333	0.696667	0.463333	0.247778
SsCESA3.2-1P	11.4567	13.32	15.3567	20.5567	25.09	22.5767	21.0367	16.5	17.15	12.14	13.2767	12.9767	12.6833	10.6167	10.1822
SsCESA8.1-2P	48.0167	98.86	126.203	112.223	153.97	129.89	97.8833	65.1	46.9033	28.9	19.8033	14.8767	11.9733	10.3	10.31
SsCESA9-3C	5.55667	43.5167	161.917	192.783	152.433	112.857	85.8067	54.0733	20.4867	7.51333	3.89333	2.51	1.46	0.703333	0.471111
SsCESA5.1-2C	38.1433	72.3067	133.563	183.707	253.263	220.407	187.58	133.853	115.763	76	64.5233	53.34	41.0633	32.0467	28.2989
SsCESA6-2C	252.86	222.083	219.733	218.507	252.777	229.213	175.263	115.55	90.85	49.8867	47.03	28.7067	18.0533	17.3	11.5967
SsCESA8.1-3C	29.3333	48.3933	55.1467	56.44	91.43	80.09	61.1533	39.6267	30.8733	15.0167	11.4733	9.62	6.62667	5.52	5.55333
SsCESA9-4D	3.19667	20.9267	65.7333	84.0067	59.9133	44.9933	30.55	18.1533	8.46	2.41	1.41333	0.83	0.536667	0.0933333	0.0777778
SsCESA6-3D	434.763	338.347	341.233	332.843	436.333	397	323.923	212.46	180.323	97.5933	89.44	57.4033	39.3067	33.44	25.0567
SsCESA8.2-2D	96.67	178.25	235.037	237.777	340.513	304.973	236.507	159.52	104.513	61.14	43.0667	33.6933	28.26	24.7867	24.2756
SsCESA4-1A	8.86333	84.9667	266.337	331.377	322.703	226.083	156.96	89.2267	28.9567	9.13667	5.73333	3.63	2.05	0.793333	0.827778
SsCESA10-1A(t)	20.8967	18.6967	16.1933	15.8167	19.72	19.62	21.4333	18.2167	19.53	16.7267	15.6133	13.1733	11.6067	11.1267	9.67222
SsCESA4-2C	5.80333	62.2233	193.043	248.797	240.657	160.88	110.173	62.1733	22.6733	5.27667	4.56667	2.09	1.64667	0.906667	0.592222
SsCESA4-3D	3.02667	18.8033	58.47	79.7533	72.2167	52.7367	40.4767	15.5667	6.00333	4.34	0.7	1.59	1.00667	0.883333	0.294444
SsCESA1.1-1A	92.4133	131.99	135.15	115.827	182.863	152.553	119.81	84.9433	76.9233	49.4167	39.2233	29.42	23.2267	17.7467	16.1522
SsCESA1.2-1B	11.6967	17.75	19.0667	14.71	24.32	19.7833	15.4667	10.7533	8.36	6.78	4.74333	3.71	3.91333	3.19	3.27667
SsCESA1.1-2C	48.37	68.5967	72.3133	59.92	88.21	76.0767	56.81	43.5433	39.4433	25.07	20.29	15.7367	11.4	9.60667	8.98556
SsCESA1.2-2D	58.07	84.3033	94.8633	78.8233	117.57	100.82	76.45	55.69	52.16	33.3133	25.4233	19.9733	15.0267	10.7833	11.4111
SsCESA12-1A	0.0433333	0.14	0.0133333	0.126667	0.0566667	0	0.21	0.283333	0	0	0.0633333	0.05	0.00333333	0.01	0.02
SsCESA12-1T	0.0433333	0.04	0.0433333	0.0733333	0.0966667	0	0	0.0566667	0.0866667	0.01	0	0	0	0.03	0.0133333
SsCESA12-3C	0.456667	0.393333	0.326667	0.453333	0.37	0.39	0.373333	0.2	0.293333	0.09	0.0566667	0.0933333	0.103333	0.123333	0.0411111
SsCESA12-4D	0.6	0.9	0.82	0.64	0.646667	0.573333	0.583333	0.613333	0.45	0.463333	0.273333	0.22	0.276667	0.19	0.243333
