# Supplementary material for: Genome-wide analysis of the cellulose synthase gene family in autopolyploid sugarcane (Saccharum spontaneum)
Source: Front Plant Sci. 2025 Dec 9;16:1708654. doi: 10.3389/fpls.2025.1708654 (PMC12722970; doi:10.3389/fpls.2025.1708654)
Supplement: Supplementary file 11 [file Table11.xlsx]

## Sheet: Sheet1
Supplemental Table 11_Primer sequence
Purpose	Primer ID	Sequence (5'-3')
Subcellular localization	SsCESA4-GFP-F	agctttcgcgagctcggtaccATGGCCGAGGGCCGCACCACATG
	SsCESA4-GFP-R	tctcgaggggtcgactctagaGTTGGTGTTGACGGTCTCGGT
	SsCESA9-GFP-F	agctttcgcgagctcggtaccATGGGGCAGGTGTGCGAGATATGC
	SsCESA9-GFP-R	tctcgaggggtcgactctagaGGTGACGGTGAAGTTGGTG
qPCR	q-SsCESA4-F	TGAGGATAAATGCTTTGGTTGC
	q-SsCESA4-R	ATAGCCCCTGCCTTCTTGTGG
	q-SsCESA7-F	GAGGAGGTTATTATTGATGGCATTG
	q-SsCESA7-R	CACCCTTTCTGGCGCTTGTAG
	q-SsCESA9-F	TCTATCCGACCGTCTCAACCA
	q-SsCESA9-R	AGAGGGCGATGAAGAACAAGC
	q-SsCESA1.1-F	CGTGCTATGAGTATGAGCGTAAGG
	q-SsCESA1.1-R	CCCAGTTGTCAGACGTGGAATT
	q-SsCESA1.23-F	ATTGTGCCAATTCCCTCAAAC
	q-SsCESA1.23-R	ATGCAAGCCTGTCAAGGTATGT
	q-SsCESA2-F	ACTGGTATCCTTGAGATGAGGTGG
	q-SsCESA2-R	ACCCTGGAAGACGGCAAATAA
	q-SsCESA3-F	TATGGGTATGGTAGTGTTGCTTGG
	q-SsCESA3-R	CCTGGACAGTGGTTGTCTTGC
	q-SsCESA5-F	GGATGGTATTCAGGGTCCGATTT
	q-SsCESA5-R	CCTTGATGGTGGCTTCTTTGTTTT
	q-SsCESA6-F	GAGTTGCCTCGCCTCGTTTAT
	q-SsCESA6-R	GCCTTGCTATTGTTGATGTAGTGAT
	q-SsCESA8-F	ACCATTTACCCGCTCACATCT
	q-SsCESA8-R	GTTCATTCCTCCACCACTCATC
	q-SsCESA12-F	TATGGGTATGGTAGTGTTGCTTGG
	q-SsCESA12-R	CCTGGACAGTGGTTGTCTTGC
Prokaryotic induction expression	His-SsNST1-F	atgggtcgcggatccgaattcATGAGCATCTCGGTGAACGG
	His-SsNST1-R	gtggtggtggtggtgctcgagCACGTGGCTCAGCCGC
EMSA probe	EMSA-SsCESA4-SNBE-F	TCTCTGTTTTAAACTATAAGTCATTCTATCTCTGTTTTAAACTATAAGTCATTCTA
	EMSA-SsCESA4-SNBE-R	TAGAATGACTTATAGTTTAAAACAGAGATAGAATGACTTATAGTTTAAAACAGAGA
	EMSA-SsCESA7-SNBE-F	TCGTGTGACGGTCAAGTCATCGTGTGACGGTCAAGTCATCGTGTGACGGTCAAGTCA
	EMSA-SsCESA7-SNBE-R	TGACTTGACCGTCACACGATGACTTGACCGTCACACGATGACTTGACCGTCACACGA
	EMSA-SsCESA9-SNBE-F	CAGAAATGTTTTCTGGAAAAGAAAGTAGTCAGAAATGTTTTCTGGAAAAGAAAGTAGT
	EMSA-SsCESA9-SNBE-R	ACTACTTTCTTTTCCAGAAAACATTTCTGACTACTTTCTTTTCCAGAAAACATTTCTG
